# Supplementary material for: Living and Regenerative Material Encapsulating Self-Assembled Shewanella oneidensis-CdS Hybrids for Photocatalytic Biodegradation of Organic Dyes
Source: Microorganisms. 2022 Dec 16;10(12):2501. doi: 10.3390/microorganisms10122501 (PMC9781410; doi:10.3390/microorganisms10122501)
Supplement: Supplementary file 1 [file microorganisms-10-02501-s001.zip]

Archive with 1 entries (1 files):
- microorganisms-2064991-supplementary.pdf
